# Supplementary material for: Strategic Planning of a Joint SARS-CoV-2 and Influenza Vaccination Campaign in the UK
Source: Vaccines (Basel). 2024 Feb 3;12(2):158. doi: 10.3390/vaccines12020158 (PMC10891881; doi:10.3390/vaccines12020158)
Supplement: Supplementary file 1 [file vaccines-12-00158-s001.zip]

Archive with 1 entries (1 files):
- vaccines-2831081-supplementary.pdf
